# Supplementary material for: Nutrition Management in Critically Ill Children: A Scoping Review of Current Practices and Outcome Measures in the Pediatric Intensive Care Unit
Source: Nutrients. 2026 Apr 18;18(8):1284. doi: 10.3390/nu18081284 (PMC13118292; doi:10.3390/nu18081284)
Supplement: Supplementary file 1 [file nutrients-18-01284-s001.zip]

Archive with 1 entries (1 files):
- nutrients-4237162-supplementary.pdf
